# Supplementary material for: Comprehensive Genetic Analysis of Monokaryon and Dikaryon Populations Provides Insight Into Cross-Breeding of Flammulina filiformis
Source: Front Microbiol. 2022 Jul 5;13:887259. doi: 10.3389/fmicb.2022.887259 (PMC9294462; doi:10.3389/fmicb.2022.887259)
Supplement: Supplementary file 4 [file Table_4.xlsx]

## Sheet: PC1
Strain	Dikaryon	Monokaryon1	Monokaryon2	Average
D01 (Cha01)	0.0665704	-0.0636966	0.196309	0.0663062
D02 (00117)	0.0599083	-0.0699452	0.185289	0.0576719
D03 (Fv093)	0.194824	0.1963	0.195732	0.196016
D04 (03878)	0.194784	0.196282	0.195695	0.195989
D05 (03890)	0.150053	0.129246	0.195	0.162123
D06 (Chuan6)	0.0269351	-0.142929	0.193261	0.025166
D07 (Huang1)	0.0266305	-0.142909	0.192144	0.0246175
D08 (Su6)	0.0266901	-0.139143	0.194555	0.027706
D12 (JHH)	-0.0965194	-0.123753	-0.0697565	-0.0967548
D13 (BJP2)	-0.0948135	-0.0956119	-0.0917189	-0.0936654
D14 (F007)	-0.176794	-0.19293	-0.161147	-0.177038
D15 (F015)	-0.111005	-0.142662	-0.079973	-0.111317
D16 (WL1073)	-0.0569088	-0.0586748	-0.0546338	-0.0566543
D17 (WS2154)	-0.0837212	-0.0841167	-0.0823991	-0.0832579
Note: Eigen vector of monokaryon and dikaryon of Flammulina filiformis in PCA plot. "Average" indicates that the average of monokaryon1 and monokaryon2. Work table 1-5 respectively recorded the Eigen value of PC1-5.

## Sheet: PC2
Strain	Dikaryon	Monokaryon1	Monokaryon2	Average
D01 (Cha01)	0.0471382	0.0644463	0.0292744	0.0468604
D02 (00117)	0.0450859	0.0616183	0.0289779	0.0452981
D03 (Fv093)	0.0275481	0.0291158	0.025601	0.0273584
D04 (03878)	0.0276416	0.0291322	0.0256253	0.0273788
D05 (03890)	0.0336039	0.0370473	0.0257553	0.0314013
D06 (Chuan6)	-0.127531	0.0247933	-0.281935	-0.128571
D07 (Huang1)	-0.12822	0.0242235	-0.281928	-0.128852
D08 (Su6)	-0.128285	0.0250669	-0.280214	-0.127574
D12 (JHH)	-0.110701	-0.06818	-0.152134	-0.110157
D13 (BJP2)	0.0737553	0.0735595	0.0726848	0.0731221
D14 (F007)	0.283593	0.336512	0.232483	0.284498
D15 (F015)	0.106311	0.147527	0.0650407	0.106284
D16 (WL1073)	-0.0851879	-0.0805438	-0.0901147	-0.0853292
D17 (WS2154)	0.0149547	0.0141953	0.0144247	0.01431

## Sheet: PC3
Strain	Dikaryon	Monokaryon1	Monokaryon2	Average
D01 (Cha01)	-0.0757645	-0.177548	0.025806	-0.075871
D02 (00117)	-0.0778888	-0.175505	0.0172906	-0.0791072
D03 (Fv093)	0.0275353	0.0256769	0.0305783	0.0281276
D04 (03878)	0.0274369	0.0257146	0.0306047	0.0281597
D05 (03890)	0.000255244	-0.0203809	0.0303462	0.00498265
D06 (Chuan6)	0.112807	0.0309319	0.195346	0.113139
D07 (Huang1)	0.112998	0.0302673	0.195357	0.112812
D08 (Su6)	0.113091	0.0301331	0.195156	0.112645
D12 (JHH)	-0.1558	-0.310871	-0.00186864	-0.15637
D13 (BJP2)	-0.196774	-0.222289	-0.17403	-0.198159
D14 (F007)	0.256599	0.222879	0.291033	0.256956
D15 (F015)	-0.0310641	-0.115791	0.0566711	-0.02956
D16 (WL1073)	-0.0827247	-0.0982311	-0.0664644	-0.0823477
D17 (WS2154)	-0.167778	-0.170367	-0.164697	-0.167532

## Sheet: PC4
Strain	Dikaryon	Monokaryon1	Monokaryon2	Average
D01 (Cha01)	-0.0524545	-0.126114	0.0197522	-0.0531809
D02 (00117)	-0.0526017	-0.123831	0.0164183	-0.0537063
D03 (Fv093)	0.0202124	0.0199895	0.0206668	0.0203281
D04 (03878)	0.020271	0.019985	0.020642	0.0203135
D05 (03890)	0.0105973	-0.00137221	0.0201791	0.00940344
D06 (Chuan6)	-0.0438575	-0.10799	0.0207224	-0.0436338
D07 (Huang1)	-0.0437471	-0.108043	0.0210351	-0.0435039
D08 (Su6)	-0.0437177	-0.108366	0.0210647	-0.0436506
D12 (JHH)	0.309481	0.0364153	0.58524	0.310828
D13 (BJP2)	-0.154342	-0.196104	-0.121344	-0.158724
D14 (F007)	0.106402	0.0725668	0.141134	0.10685
D15 (F015)	-0.1036	-0.14612	-0.0584945	-0.102307
D16 (WL1073)	0.179059	0.170087	0.186456	0.178271
D17 (WS2154)	-0.154806	-0.208679	-0.102241	-0.15546

## Sheet: PC5
Strain	Dikaryon	Monokaryon1	Monokaryon2	Average
D01 (Cha01)	0.0339363	0.072114	-0.00370243	0.0342058
D02 (00117)	0.0466078	0.0950059	-0.000668775	0.0471686
D03 (Fv093)	-0.0043882	-0.00409504	-0.0048987	-0.00449687
D04 (03878)	-0.00443123	-0.00399029	-0.00481228	-0.00440128
D05 (03890)	-0.00478696	-0.00431151	-0.00498862	-0.00465007
D06 (Chuan6)	0.00968062	0.0241499	-0.00532408	0.00941291
D07 (Huang1)	0.0100688	0.0242545	-0.00473899	0.00975775
D08 (Su6)	0.0100337	0.0244247	-0.00434565	0.0100395
D12 (JHH)	-0.0104027	0.0136891	-0.0324264	-0.00936865
D13 (BJP2)	0.193571	0.240048	0.156734	0.198391
D14 (F007)	-0.0461705	-0.0216678	-0.0698825	-0.0457752
D15 (F015)	0.174226	0.178034	0.16914	0.173587
D16 (WL1073)	0.00252632	0.0318584	-0.0268766	0.0024909
D17 (WS2154)	-0.480995	-0.382604	-0.585935	-0.48427
